# Supplementary material for: Searching for Cancer Information on the Internet: Analyzing Natural Language Search Queries
Source: J Med Internet Res. 2003 Dec 11;5(4):e31. doi: 10.2196/jmir.5.4.e31 (PMC1550578; doi:10.2196/jmir.5.4.e31)
Supplement: Supplementary file 1 [file jmir_v5i4e31_app1.zip]

Archive with 1 entries (1 files):
- JMIR-2003-12-CE Appendix 1 copyedited.doc
